# Supplementary material for: Overcoming the growth–infectivity trade‐off in a bacteriophage slows bacterial resistance evolution
Source: Evol Appl. 2021 Jun 19;14(8):2055–63. doi: 10.1111/eva.13260 (PMC8372119; doi:10.1111/eva.13260)
Supplement: Supplementary file 2 — Data S1 [file EVA-14-2055-s002.xlsx]

## Sheet: data.s1.experimental.data
phage.id	selection.treatment	growth.rate	infectivity.range	extinction.probability	duration.control
RA1	RA	10.3808	0.125	0	1.93152
RA2	RA	13.6614	0.09375	0	1.93152
RA3	RA	9.96578	0.53125	0	2.26501
RA4	RA	13.8503	0.03125	0	2
RA5	RA	8.18608	0.3125	0	2.26501
RA6	RA	8.80532	0.53125	0	1.79563
RA7	RA	13.1517	0.03125	0	1.73498
RA8	RA	12.9929	0.03125	0	1.66039
RB1	RB	12.3096	0.9375	0.5	4.8527
RB2	RB	12.8727	0.15625	0	1.89177
RB3	RB	11.1357	0.34375	0	2
RB4	RB	12.6398	0.03125	0	1.96734
RB5	RB	8.38082	0.46875	0	2
RB6	RB	13.2766	0.0625	0	1.5621
RB7	RB	10.0398	0.6875	0.3	4.11693
RB8	RB	13.5312	0.03125	0	1.96734
RC1	RC	8.96578	0.25	0	2
RC5	RC	9.55075	0.1875	0	2.26501
RC6	RC	12.2696	0.15625	0	2
RC7	RC	7.98534	0.59375	0	2
RC8	RC	10.2877	0.21875	0	2
C1	Coevolution	7.76415	0.53125	0	2
C6	Coevolution	6.15843	0.59375	0	2.26501
C7	Coevolution	7.83113	0.6875	0	2
E1	Evolution	11.8403	0.03125	0	1.89177
E2	Evolution	11.1709	0.0625	0	1.5621
E3	Evolution	11.1357	0.25	0	2
E4	Evolution	13.056	0.375	0	2
E5	Evolution	12.4397	0.3125	0	4.86361
E6	Evolution	12.5172	0.03125	0	2
E7	Evolution	10.9896	0.375	0	2
E8	Evolution	12.4428	0	0	2
